# Supplementary material for: Transcriptome analysis of bolting in A. tequilana reveals roles for florigen, MADS, fructans and gibberellins
Source: BMC Genomics. 2019 Jun 10;20:473. doi: 10.1186/s12864-019-5808-9 (PMC6558708; doi:10.1186/s12864-019-5808-9)
Supplement: Supplementary file 1 — Stages of bolting and examples of SAM tissue in A. tequilana. (ZIP 549 kb) [file 12864_2019_5808_MOESM1_ESM.zip]

Archive with 2 entries (2 files):
- Additional file1v2.jpg
- Slide01.jpg
